# Supplementary material for: Sperm, Neutrophil and Vascular Alterations in Advanced Paternal Age Model and the Nutraceutical Effect of Açaí to Mitigate Health Vulnerability in the Male Offspring
Source: Biology (Basel). 2026 Jul 6;15(13):1086. doi: 10.3390/biology15131086 (PMC13359979; doi:10.3390/biology15131086)
Supplement: Supplementary file 1 [file biology-15-01086-s001.zip]

Archive with 1 entries (1 files):
- biology-4304017-supplementary.pdf
